# Supplementary material for: Respectful maternal and newborn care: measurement in one EN-BIRTH study hospital in Nepal
Source: BMC Pregnancy Childbirth. 2021 Mar 26;21(Suppl 1):228. doi: 10.1186/s12884-020-03516-4 (PMC7995692; doi:10.1186/s12884-020-03516-4)
Supplement: Supplementary file 2 — Additional file 2. Questionnaire for respectful maternity care and mapping according to typology, EN-BIRTH study. [file 12884_2020_3516_MOESM2_ESM.xlsx]

## Sheet: framework
Every Newborn BIRTH multi-country validation study: informing measurement of coverage and quality of maternal and newborn care
Respectful maternal and newborn care: measurement in one EN-BIRTH study hospital in Nepal
Additional file 2. Questionnaire for Respectful Maternity Care and mapping according to typology, EN-BIRTH study
Third order theme	Second order theme	First order theme	Questions in NePeriQIP form 2	Mother	Newbown
Physical abuse	Use of force	Women beaten, slapped, kicked or pinched during delivery	290. Were you or your newborn physically, verbally or sexually abused during labour or childbirth or after birth? Were you treated in a bad way	290. Were you or your newborn physically, verbally or sexually abused during labour or childbirth or after birth? Were you treated in a bad way	290. Were you or your newborn physically, verbally or sexually abused during labour or childbirth or after birth? Were you treated in a bad way
	Physical restraint	Women physically restrained to the bed or gagged during delivery
sexual abuse	Sexual abuse	Rape, sexual abused by health worker
Verbal abuse	Harsh language	Harsh or rude language (shouting/scolding/called stupid), Judgmental or accusatory comments
	Threat and blaming	Threat of withholding treatment or poor outcomes, Blaming for poor outcomes (threatening or negative comments)
Stigma and discrimination	Discrimination based on socio-demographic characteristics	Discrimination based on ethnicity/race/religion	289. did the health service meet your religious and cultural birthing practice needs?	289. did the health service meet your religious and cultural birthing practice needs?	289. did the health service meet your religious and cultural birthing practice needs?
		Discrimination based on socio-economic status	288. Were you treated with respect and was your dignity preserved during your stay at the hospital	288. Were you treated with respect and was your dignity preserved during your stay at the hospital
Failure to meet professional standards of care	Physical examinations and procedures		244. Have you stayed for at least 24 hours after an uncomplicated vaginal birth at the health facilities?	244. Have you stayed for at least 24 hours after an uncomplicated vaginal birth at the health facilities?	244. Have you stayed for at least 24 hours after an uncomplicated vaginal birth at the health facilities?
			260. Have you kept your babies skin-to-skin contact immediately after birth?		260. Have you kept your babies skin-to-skin contact immediately after birth?
			281. Did a medical doctor examine your baby when you are present?		281. Did a medical doctor examine your baby when you are present?
			282. Did a health worker examine your baby before discharge?		282. Did a health worker examine your baby before discharge?
	Neglect and abandonment
Poor rapport between women and providers	Ineffective communication	Poor communication	286. Are you satisfied with health education and information you received from health care providers?	286. Are you satisfied with health education and information you received from health care providers?	286. Are you satisfied with health education and information you received from health care providers?
			285. Were you adequately informed by the care provider about the examinations, actions and decisions taken for your care throughout the hospital stay?	285. Were you adequately informed by the care provider about the examinations, actions and decisions taken for your care throughout the hospital stay?	285. Were you adequately informed by the care provider about the examinations, actions and decisions taken for your care throughout the hospital stay?
		Dismissal of women’s concerns	284. Were you given the opportunity to discuss any concerns and preferences	284. Were you given the opportunity to discuss any concerns and preferences	284. Were you given the opportunity to discuss any concerns and preferences
		Language and interpretation issues	277. Did the health worker counsel you on danger signs of mother during delivery and postnatal period?	277. Did the health worker counsel you on danger signs of mother during delivery and postnatal period?
		Poor staff attitudes	279. Did the health workers counsel you on danger signs of babies during delivery and postnatal period?		279. Did the health workers counsel you on danger signs of babies during delivery and postnatal period?
	Lack of supportive care	Lack of supportive care from health workers	249. Did you receive breastfeeding counseling from a skilled health service provider before discharge,		249. Did you receive breastfeeding counseling from a skilled health service provider before discharge,
			250. Did you receive written or verbal information and counseling on exclusive breast feeding until 6 months before discharge		250. Did you receive written or verbal information and counseling on exclusive breast feeding until 6 months before discharge
			254. Did you receive written or verbal information and counselling on nutrition and how to eat healthy?	254. Did you receive written or verbal information and counselling on nutrition and how to eat healthy?
		Denial of lack of birth companions	244. Did you have a companion of your choice during labour and child birth?	244. Did you have a companion of your choice during labour and child birth?
Poor rapport between women and providers	Loss of autonomy	- Detention in facilities for failure to pay	293. Were you refused care because of inability to pay?	293. Were you refused care because of inability to pay?	293. Were you refused care because of inability to pay?
Health system conditions and constraints	Lack of resources	Lack of privacy	287. Are you satisfied with the degree of privacy during your stay at the hospital	287. Are you satisfied with the degree of privacy during your stay at the hospital
	Facility culture	Bribery and extortion	293. Were you refused care because of inability to pay?	293. Were you refused care because of inability to pay?
